# Supplementary material for: Long-Term Longitudinal Evaluation of Six Commercial Immunoassays for the Detection of IgM and IgG Antibodies against SARS CoV-2
Source: Viruses. 2021 Jun 26;13(7):1244. doi: 10.3390/v13071244 (PMC8310110; doi:10.3390/v13071244)
Supplement: Supplementary file 1 [file viruses-13-01244-s001.zip]

Archive with 1 entries (1 files):
- viruses-1250721-supplementary.pdf
